# Supplementary material for: Can Evoked Potential Changes during the Superficial Temporal Artery-Middle Cerebral Artery Bypass Surgery Predict Postoperative Improvement of Cerebral Perfusion and Functional Status?
Source: Brain Sci. 2021 Nov 8;11(11):1478. doi: 10.3390/brainsci11111478 (PMC8615961; doi:10.3390/brainsci11111478)
Supplement: Supplementary file 1 [file brainsci-11-01478-s001.zip]

Archive with 2 entries (2 files):
- Supplementary table.pdf
- Video S1.mp4
